# Supplementary material for: Mediational Role of Mental Toughness on the Relationship Between Self-Efficacy and Prosocial/Antisocial Behavior in Elite Youth Sport
Source: Front Psychol. 2021 Oct 15;12:745323. doi: 10.3389/fpsyg.2021.745323 (PMC8554028; doi:10.3389/fpsyg.2021.745323)
Supplement: Supplementary file 1 [file Table_1.XLSX]

## Sheet: RAMOLALE RESEARCH  DATA
ID	School	Form	Age	Gender	Sport	Time	Duration	Competitions	Activities	SE1	SE2	SE3	SE4	SE5	SE6	SE7	SE8	SE9	SE10	MT1	MT2	MT3	MT4	MT5	MT6	MT7	MT8	MT9	MT10	MT11	MT12	MT13	MT14	PAS1	PAS2	PAS3	PAS4	PAS5	PAS6	PAS7	PAS8	PAS9	PAS10	PAS11	PAS12	PAS13	PAS14	PAS15	PAS16
1	1	1	15	1	4	4	4	1	2	4	3	1	3	1	4	3	4	3	2	5	2	1	3	5	5	1	2	1	3	1	1	5	3	4	4	4	4	4	4	4	1	1	1	1	1	1	1	1	2
2	1	2	16	1	3	1	3	1	2	4	2	4	3	1	2	2	2	4	3	5	2	2	5	5	5	2	2	5	5	2	5	5	5	4	4	4	1	1	1	2	1	1	1	1	1	1	1	1	1
3	1	2	15	2	4	4	6	1	2	4	4	4	3	3	4	3	4	4	4	5	2	4	3	5	5	1	2	3	5	5	3	3	5	4	4	4	2	2	2	1	1	1	1	1	1	1	1	1	1
4	1	2	14	1	4	4	3	1	1	4	1	4	1	2	1	4	4	4	1	1	5	5	3	3	5	1	2	4	1	5	3	5	4	4	4	4	3	2	4	4	1	1	2	2	2	1	1	2	3
5	1	1	14	1	4	2	4	1	2	4	4	4	3	1	4	3	3	4	4	3	4	2	2	3	4	2	3	3	4	4	2	3	4	4	4	2	3	3	2	4	1	1	2	1	1	1	2	2	3
6	1	3	16	2	4	4	5	1	2	2	3	3	4	2	3	2	4	4	3	5	2	3	4	5	3	2	1	2	5	3	3	4	3	4	4	3	2	3	2	2	1	1	2	1	2	1	2	1	1
7	1	1	14	1	1	2	4	1	2	4	4	1	4	1	2	1	4	2	4	3	2	5	5	3	5	2	5	3	2	5	3	5	3	4	4	2	3	3	3	4	1	1	2	3	1	1	1	2	3
8	1	2	14	2	4	3	4	1	2	1	2	4	1	3	4	3	4	4	2	5	3	4	3	5	5	1	2	3	2	2	4	1	3	4	4	3	3	2	4	4	1	1	1	1	1	1	1	1	1
9	1	2	15	2	3	4	2	1	1	4	3	4	1	2	4	1	4	4	4	5	1	5	1	5	5	1	1	1	1	5	5	5	5	4	4	4	2	3	4	4	1	2	4	2	4	4	2	3	1
10	1	1	15	1	1	4	7	1	1	2	3	2	2	3	2	4	3	2	4	3	2	4	3	3	1	5	1	4	3	3	2	3	5	4	4	4	4	2	2	1	3	4	2	3	2	1	1	2	2
11	1	2	15	1	4	4	2	2	1	4	1	4	4	3	4	4	3	4	2	5	5	3	5	4	5	2	1	1	5	5	3	3	5	4	4	4	2	1	3	4	1	1	2	2	2	1	1	1	2
12	1	3	15	2	4	4	3	1	2	4	2	4	4	3	2	4	2	2	4	5	1	2	4	5	4	2	2	3	3	2	3	4	3	3	2	2	2	2	1	3	1	1	2	2	2	1	1	1	1
13	1	2	18	1	4	4	5	2	1	4	4	4	3	3	4	2	3	4	4	5	2	3	1	5	5	1	1	2	3	5	1	2	3	2	2	1	1	4	4	2	1	3	3	4	2	1	1	3	2
14	1	3	17	2	4	3	6	1	1	4	4	4	2	3	3	3	4	4	2	5	2	2	3	5	5	2	1	3	4	2	5	5	3	4	4	1	3	4	2	4	1	1	2	3	4	2	3	2	1
15	1	2	15	1	4	2	6	1	1	3	4	4	4	4	4	2	2	4	4	3	2	3	2	3	3	2	3	2	3	3	3	3	3	3	3	3	3	3	4	4	1	1	4	4	3	1	1	1	1
16	1	2	15	1	1	1	5	1	1	2	3	3	3	4	2	4	2	2	3	4	3	2	1	3	5	2	1	3	4	3	5	4	3	4	4	3	2	2	4	3	1	1	2	1	1	2	1	1	1
17	1	1	14	2	4	3	2	1	1	2	4	2	2	1	4	4	4	4	4	1	1	1	1	5	5	2	1	1	5	1	5	2	5	4	4	4	3	4	2	4	1	1	1	1	2	1	1	1	2
18	1	2	15	2	4	3	3	1	2	4	3	4	4	4	4	1	4	4	4	3	1	1	1	5	5	1	1	5	4	5	5	4	5	4	4	4	2	3	3	4	1	1	2	1	2	11	1	1	1
19	1	1	14	2	4	1	3	2	2	3	4	2	4	4	4	3	3	4	4	5	3	4	3	5	3	2	3	5	3	3	2	1	3	2	3	4	3	2	2	3	2	1	1	2	1	3	4	1	2
20	1	3	17	2	4	4	3	1	2	4	1	4	1	1	3	4	4	4	3	3	3	2	5	5	5	2	2	3	5	5	5	5	3	4	4	1	1	2	2	1	1	1	1	1	2	1	1	1	1
21	1	2	17	2	4	4	5	2	2	2	1	1	1	1	2	2	1	1	1	5	5	5	1	5	5	1	1	5	5	1	5	5	5	2	3	2	1	1	1	1	2	1	2	1	2	1	1	1	1
22	1	1	14	2	4	4	1	1	2	1	1	1	2	2	1	1	4	2	4	3	1	2	2	4	3	1	5	1	5	4	3	5	2	3	4	2	2	4	4	3	1	2	1	2	1	1	2	1	3
23	1	2	15	1	1	2	1	2	2	3	4	3	4	3	3	2	4	4	4	5	3	3	5	5	5	1	1	4	5	5	4	5	3	4	4	4	4	4	4	2	3	1	1	1	1	2	1	2	1
24	1	1	14	2	4	4	3	1	2	2	1	4	2	1	2	1	3	4	4	3	2	5	5	3	3	2	3	2	3	3	4	4	2	4	4	3	2	4	3	4	4	1	1	1	2	1	1	2	3
25	1	1	15	2	1	4	4	1	2	1	2	3	1	4	3	2	4	4	1	5	2	1	3	5	5	3	1	2	3	4	3	2	4	4	4	3	2	2	1	1	1	1	2	1	2	1	1	2	1
26	1	3	15	2	4	4	2	1	2	4	1	4	1	1	3	4	4	4	3	3	3	3	2	5	5	2	2	2	5	2	4	5	2	4	4	4	1	3	1	3	1	1	1	1	1	1	1	1	1
27	1	1	15	2	1	4	4	1	2	1	1	2	3	4	3	2	4	4	1	5	4	2	3	3	2	3	5	1	2	2	3	3	3	4	4	3	4	3	4	2	1	1	2	2	2	2	3	2	1
28	1	2	14	1	4	4	3	1	2	2	1	2	2	1	4	1	2	4	1	5	2	3	1	3	5	2	1	3	3	3	3	5	4	3	4	4	3	3	4	2	1	2	1	3	3	1	2	1	1
29	1	2	15	2	2	4	4	2	1	4	1	4	1	4	1	1	4	4	1	5	1	1	1	5	5	5	1	1	1	5	1	1	5	4	4	1	1	4	4	4	1	1	1	1	1	4	2	1	1
30	1	2	15	1	1	4	4	2	2	2	1	3	2	2	3	2	3	4	2	5	3	3	4	4	5	4	3	3	3	4	2	4	4	4	4	4	3	3	4	3	1	3	2	3	3	2	3	2	1
31	1	2	16	1	6	2	1	2	1	4	1	4	2	1	1	1	3	2	2	5	1	1	5	4	5	2	1	1	1	3	5	4	4	4	4	1	1	4	2	1	3	2	4	2	4	1	1	2	2
32	1	2	15	2	5	4	1	2	2	3	1	2	1	4	3	2	4	4	3	3	1	4	1	5	1	3	2	3	2	5	4	4	5	2	2	3	1	2	2	1	1	1	1	1	1	1	3	2	2
33	1	2	17	2	2	4	1	2	2	1	1	2	1	2	1	1	2	4	2	3	1	5	4	2	3	5	3	1	4	5	1	3	2	1	2	1	1	2	4	2	1	1	2	3	1	2	3	1	2
34	1	2	16	2	2	3	1	2	2	1	1	2	1	4	3	4	3	2	1	2	1	3	4	2	3	5	1	3	2	5	1	2	1	1	4	1	2	3	4	1	2	2	2	2	1	4	4	3	1
35	1	2	15	1	6	2	2	2	1	1	4	4	2	1	3	2	1	3	1	2	2	3	1	4	3	1	4	4	5	3	4	5	2	4	3	1	3	3	3	1	1	1	2	1	1	1	4	2	1
36	1	2	15	1	4	4	3	2	1	4	4	1	1	3	4	4	4	4	2	2	2	3	3	5	3	1	1	3	3	2	4	3	2	1	3	3	4	2	1	1	1	1	1	2	1	1	2	1	1
37	1	2	15	1	1	1	2	2	1	2	1	1	1	4	4	2	4	4	1	4	2	3	5	1	5	5	1	4	5	5	4	3	1	4	4	4	3	3	1	1	1	1	2	2	4	1	2	1	3
38	1	2	15	1	6	4	1	2	2	1	1	2	2	2	4	2	2	4	2	5	3	2	2	5	5	2	1	4	2	5	5	5	2	4	4	3	3	4	4	3	1	1	1	1	1	1	1	3	1
39	1	2	15	2	1	4	4	2	1	4	4	4	2	3	4	4	3	3	2	5	4	2	2	5	5	1	1	4	3	3	1	3	3	4	4	3	3	2	2	2	1	1	1	1	1	1	2	1	1
40	1	2	15	2	1	4	4	1	2	4	4	4	4	3	2	1	4	4	4	5	2	1	3	3	3	3	1	1	2	2	4	2	1	4	2	2	3	4	2	4	2	1	1	1	2	2	3	4	2
41	1	2	15	2	1	4	1	2	1	4	4	4	2	4	2	3	4	4	2	5	4	3	2	5	4	5	2	5	5	1	5	5	3	4	2	2	3	4	1	2	1	1	2	2	2	1	1	3	1
42	1	2	15	2	1	4	4	2	1	4	4	4	2	3	4	4	3	3	2	5	4	3	5	5	5	1	2	4	3	3	1	2	2	4	4	3	3	2	3	2	4	2	3	1	1	1	2	1	1
43	1	2	16	2	2	4	3	2	2	2	1	4	3	2	1	2	4	3	4	5	5	3	2	5	5	1	1	4	2	3	5	5	5	4	4	4	4	4	4	1	1	2	1	3	1	1	1	2	4
44	1	2	16	1	5	2	1	2	1	2	1	1	3	2	4	1	3	2	3	3	2	4	2	3	3	2	5	1	4	3	4	3	5	2	3	1	3	2	4	4	3	4	1	1	4	4	3	2	3
45	1	2	14	1	5	3	2	2	1	3	4	4	3	3	4	3	3	4	4	3	2	3	1	5	5	3	1	3	3	4	2	4	3	3	4	3	2	4	3	3	1	1	1	2	1	1	1	1	2
46	1	2	16	2	2	4	2	2	2	4	4	4	4	3	4	3	4	4	4	5	1	1	1	5	4	1	1	2	5	5	5	5	4	4	4	4	2	3	4	2	1	1	1	1	1	1	1	1	1
47	1	2	15	1	5	4	2	2	1	4	4	4	4	4	3	4	4	4	4	5	5	4	5	5	5	1	1	1	5	5	5	5	5	4	4	4	2	4	2	4	1	1	2	4	4	1	2	2	2
48	1	1	14	1	5	4	1	2	1	4	1	2	2	3	4	4	3	3	2	5	2	3	3	5	4	2	1	3	4	3	5	1	4	4	4	4	2	4	4	4	1	1	2	1	1	1	1	2	1
49	1	2	16	1	5	3	2	2	1	2	3	4	4	2	4	1	4	3	1	2	4	3	5	3	3	1	4	2	3	4	5	1	4	1	2	4	3	2	4	1	3	1	3	2	4	2	3	1	4
50	1	2	14	2	1	4	2	2	1	3	1	3	3	4	4	4	3	3	3	5	5	3	2	5	3	2	3	2	3	5	1	5	4	2	3	2	2	1	1	2	1	1	2	1	2	1	1	1	1
51	1	2	16	2	3	2	2	2	1	4	1	2	4	3	2	2	1	3	4	2	3	4	3	3	3	2	2	5	3	3	3	2	4	3	2	1	2	3	3	3	2	2	4	1	1	4	3	2	3
52	1	2	15	1	6	4	2	1	1	4	3	4	3	3	4	2	4	3	1	5	2	4	5	5	4	1	2	3	4	5	2	5	4	2	4	4	1	2	3	2	1	1	2	1	2	2	2	1	1
53	1	2	17	1	6	4	5	2	2	4	4	4	2	4	4	1	4	3	4	5	2	5	3	1	5	5	3	4	4	4	3	4	5	2	2	1	2	3	2	2	4	1	3	2	2	3	2	3	1
54	1	2	16	1	1	4	1	2	2	4	1	1	1	4	4	2	4	4	1	3	2	3	2	3	3	3	2	1	3	2	3	1	3	1	3	3	1	3	1	4	1	3	1	1	1	1	1	1	1
55	1	2	15	2	1	4	2	2	2	3	3	3	4	4	3	1	4	4	2	5	3	2	5	3	3	1	2	3	2	3	2	4	5	2	3	4	3	3	1	1	1	1	2	1	3	1	1	1	2
56	1	2	14	1	1	3	2	2	2	1	1	1	1	1	2	1	2	1	1	3	3	3	3	3	3	2	2	2	3	2	3	3	3	1	2	1	1	1	3	2	4	1	1	3	2	1	3	1	2
57	1	2	15	2	2	3	2	2	1	2	1	4	1	2	2	3	1	2	1	2	3	2	5	1	1	2	1	4	5	1	2	2	1	2	3	4	4	4	1	1	1	3	1	3	4	1	1	4	1
58	1	2	16	2	2	2	1	2	1	4	1	4	4	3	2	1	4	4	1	3	4	1	2	3	3	3	2	1	2	2	4	3	3	4	2	1	1	3	4	3	1	2	1	1	4	1	2	1	1
59	1	2	15	2	5	4	1	2	1	4	4	4	3	4	3	4	3	4	4	5	3	3	4	5	5	1	1	5	1	5	5	5	5	4	4	4	4	4	4	3	1	1	2	1	1	1	1	1	1
60	1	2	16	2	2	2	2	2	1	4	2	4	4	4	1	1	4	4	4	1	3	4	5	5	5	1	3	5	5	5	1	1	5	4	2	4	2	4	2	4	1	1	3	4	2	1	2	2	4
61	1	2	14	2	3	4	2	2	1	1	2	2	1	2	2	2	3	3	2	5	4	5	5	3	5	4	5	5	4	3	4	3	3	2	3	2	2	2	1	3	2	2	2	1	3	1	1	2	2
62	1	2	15	1	1	2	3	2	1	4	4	2	4	4	4	1	4	1	4	5	2	2	5	3	5	2	2	2	2	5	5	5	3	2	2	1	3	2	2	3	1	1	2	2	2	1	1	1	2
63	1	1	17	1	5	4	1	1	2	1	4	4	4	3	4	2	3	4	1	3	2	1	3	5	3	2	2	3	5	3	4	4	3	4	4	2	2	3	3	2	1	1	2	1	4	1	4	4	4
64	1	2	15	2	1	4	3	2	1	4	4	4	1	3	4	2	4	4	3	5	3	1	5	3	1	1	1	3	5	5	5	5	5	4	4	1	4	4	1	1	1	1	2	2	4	3	2	1	2
65	1	2	16	1	1	3	4	2	1	4	2	4	3	4	2	3	1	3	4	5	3	2	4	3	5	2	2	2	3	3	5	4	5	4	4	2	2	3	4	1	1	2	3	2	3	2	2	2	3
66	1	2	17	1	5	4	3	2	1	2	4	1	1	3	4	2	4	2	3	2	5	1	2	3	3	3	4	2	1	5	3	3	3	2	4	1	3	3	1	1	1	2	1	4	2	1	2	3	2
67	1	2	16	1	6	2	1	1	2	2	2	1	1	4	2	4	2	1	1	2	3	2	2	5	5	3	1	3	1	5	5	3	3	2	3	4	1	4	4	4	1	2	2	1	1	1	2	2	3
68	1	2	16	1	1	4	4	2	2	4	2	1	4	4	1	3	1	4	1	3	3	2	3	3	5	2	5	3	4	5	2	3	5	3	3	3	2	2	1	2	3	2	2	4	2	2	2	1	2
69	2	5	18	2	4	4	5	1	2	3	4	3	2	3	3	1	4	3	3	5	1	4	3	5	4	1	4	4	5	4	3	4	3	4	4	4	2	3	4	4	1	1	2	1	2	1	1	1	2
70	2	5	16	2	4	4	2	1	1	2	4	3	2	3	4	4	3	4	1	3	5	4	3	4	5	1	4	3	3	5	5	2	3	4	3	2	2	4	2	3	1	1	3	1	2	1	1	1	2
71	2	5	17	2	4	4	5	1	2	3	3	3	4	4	4	3	4	4	3	3	3	5	5	3	3	2	2	3	2	3	3	3	3	2	3	3	4	1	1	2	1	1	1	1	2	1	1	2	1
72	2	5	17	2	4	4	5	1	2	3	4	4	3	4	3	2	4	4	4	5	5	1	3	5	5	3	5	5	5	3	3	3	5	4	4	3	1	2	3	2	1	1	2	1	2	1	1	4	1
73	2	5	19	1	4	4	5	1	1	3	4	3	2	2	4	4	3	4	2	5	3	4	3	5	5	1	2	4	5	3	5	5	3	4	4	1	3	4	2	3	1	1	2	1	1	2	1	2	1
74	2	5	18	2	4	4	5	1	1	3	4	2	4	1	2	3	2	4	2	5	2	4	5	5	5	1	3	4	5	5	3	5	4	4	4	4	4	2	2	1	1	1	2	1	2	1	1	1	2
75	2	5	18	2	4	4	7	1	2	3	3	4	3	3	2	3	3	4	1	5	2	3	3	4	4	2	1	3	4	5	4	4	5	4	3	3	3	2	2	1	1	2	2	1	2	1	1	2	2
76	2	5	18	1	4	4	6	1	2	3	3	3	3	4	4	3	3	4	4	5	5	3	5	5	5	1	2	3	3	5	3	5	5	4	4	4	3	2	1	1	1	1	2	1	1	1	1	1	1
77	2	5	17	1	4	4	6	1	1	4	4	3	3	4	4	4	3	4	3	5	4	2	3	5	5	2	2	2	3	3	5	5	5	4	4	4	4	4	3	4	2	2	2	1	2	1	1	1	1
78	2	5	18	1	4	4	6	1	2	4	4	3	1	4	3	3	4	4	3	3	4	5	3	5	5	1	1	3	5	1	4	5	5	4	4	4	3	4	4	3	1	3	2	2	1	1	1	1	1
79	2	5	18	1	4	4	4	1	2	3	4	2	4	3	4	4	4	3	4	5	3	2	2	4	2	1	2	3	5	4	5	5	3	4	4	3	2	4	4	4	1	2	2	1	1	1	2	1	1
80	2	5	18	2	4	4	5	2	2	1	4	2	3	3	2	4	4	3	1	5	2	3	2	5	3	1	2	3	3	5	5	5	3	3	4	4	3	3	4	4	1	1	2	2	2	1	1	1	1
81	2	5	18	1	4	4	7	1	1	3	3	4	3	3	4	3	4	3	3	4	2	5	5	5	5	1	2	3	4	5	4	5	5	4	4	4	4	4	4	4	1	1	2	2	2	1	3	1	2
82	2	5	18	2	3	3	6	1	2	4	4	4	3	4	4	4	3	4	4	5	4	1	1	5	5	1	1	5	5	4	3	5	3	3	4	3	1	2	2	4	1	1	2	1	1	1	1	1	1
83	2	5	17	2	3	4	3	1	1	4	3	4	4	4	4	4	3	4	3	5	2	3	1	5	5	1	1	5	2	5	5	3	4	4	4	4	4	4	1	4	1	1	2	1	1	1	1	1	1
84	2	5	18	2	5	4	5	1	2	3	4	3	4	3	2	3	4	4	2	5	3	3	5	4	5	1	3	3	1	3	1	5	5	3	4	4	1	1	3	2	1	2	1	1	2	1	1	1	1
85	2	5	19	2	5	4	5	1	2	4	4	4	4	4	4	4	3	4	4	3	3	5	2	5	5	2	2	2	1	2	1	2	5	4	4	1	1	4	4	4	1	1	1	1	1	3	3	4	1
86	2	5	17	1	5	4	4	1	2	3	3	4	1	3	3	1	4	4	3	5	3	3	4	5	5	1	2	3	3	5	3	4	4	3	3	2	2	3	3	4	1	1	1	1	1	1	4	1	1
87	2	5	18	1	5	4	3	2	1	4	4	3	3	3	4	3	4	3	2	5	2	4	3	3	5	2	2	2	3	4	4	4	4	4	3	4	2	1	1	1	1	1	2	1	2	1	1	1	2
88	2	5	18	2	5	4	4	1	2	3	4	4	3	2	3	4	1	2	3	5	3	5	2	5	3	1	2	1	5	2	1	4	2	2	4	3	1	2	1	2	1	1	1	4	1	1	1	1	1
89	2	5	17	1	5	4	4	1	2	4	4	4	3	3	4	4	4	4	4	5	1	1	1	5	5	1	2	3	5	3	4	2	4	4	3	1	2	4	4	4	1	1	2	1	2	1	1	1	1
90	2	5	19	1	5	4	4	1	1	3	4	3	2	2	2	2	3	3	3	5	3	2	3	5	4	2	2	3	5	2	4	4	4	4	4	4	3	3	2	2	1	1	2	2	2	3	2	2	2
91	2	5	19	1	5	4	5	1	2	3	4	4	3	3	3	3	2	3	3	5	5	4	3	5	5	1	4	3	4	4	3	3	4	4	4	4	3	2	2	3	1	1	3	3	1	3	2	2	4
92	2	5	18	1	5	4	4	1	2	4	3	4	4	3	4	4	4	3	3	3	1	2	2	5	5	1	2	3	5	3	3	3	3	4	4	4	3	2	1	1	2	1	2	1	2	2	2	1	3
93	2	5	19	1	5	4	4	1	1	2	4	4	2	2	4	3	4	4	3	5	5	3	5	5	5	1	1	1	1	5	5	5	5	4	4	4	4	4	1	4	1	2	2	2	1	1	4	2	2
94	2	5	17	2	5	4	5	1	2	3	4	2	3	2	3	3	3	4	3	5	5	5	3	3	4	5	2	2	3	4	3	3	3	4	4	4	4	4	2	3	2	1	2	3	4	1	1	1	1
95	2	5	18	1	5	4	5	1	1	4	4	4	3	3	4	4	4	4	3	5	2	3	3	5	5	1	1	3	5	3	5	5	5	4	4	4	4	2	2	2	1	1	1	1	1	1	1	1	1
96	2	5	19	1	5	2	5	1	1	4	4	4	2	4	4	2	4	4	2	2	2	3	3	2	3	1	2	3	5	5	3	1	3	4	4	4	2	3	3	3	1	2	4	2	1	1	1	1	1
97	2	5	18	1	5	4	5	1	2	4	4	4	3	4	4	4	4	4	3	5	1	4	1	5	5	1	1	5	5	5	5	5	5	4	4	4	4	3	1	3	1	1	1	1	1	1	1	1	1
98	2	5	18	2	5	4	4	1	2	2	4	2	3	3	4	3	3	4	2	5	4	4	5	4	5	3	5	3	3	2	3	3	3	2	2	2	1	1	4	1	1	1	4	2	2	1	1	1	1
99	2	5	18	1	5	4	4	1	1	2	4	2	1	2	2	2	3	4	2	4	4	2	2	3	5	1	1	2	5	2	3	4	5	4	4	4	3	3	3	3	1	2	1	1	1	1	1	2	3
100	2	5	18	1	5	4	5	1	1	4	3	4	4	3	2	3	4	4	4	5	3	3	3	4	5	1	2	4	5	5	3	4	5	4	4	1	3	4	2	3	1	1	3	1	1	2	2	1	1
101	2	5	18	1	5	4	5	1	1	3	3	3	3	3	1	2	3	4	3	5	4	3	5	3	3	2	4	3	2	3	3	3	3	3	4	2	2	3	3	3	1	2	3	2	2	1	2	2	1
102	2	5	19	1	5	4	4	1	2	2	4	2	3	4	2	2	3	4	3	5	3	3	4	5	5	1	1	3	5	5	4	5	5	3	4	3	2	2	3	2	1	1	2	2	2	2	1	1	2
103	2	5	19	1	5	4	4	2	2	3	4	3	3	2	4	4	3	3	2	5	2	3	5	5	4	3	5	2	4	3	3	3	5	4	4	4	1	2	1	2	1	1	2	1	1	1	2	1	2
104	2	5	17	2	5	2	4	1	2	4	4	3	2	3	4	3	2	3	2	5	2	4	2	5	5	1	1	5	5	4	3	3	4	4	4	4	3	2	1	1	1	1	1	1	2	1	1	2	1
105	2	5	18	1	5	4	5	1	1	4	4	4	4	4	4	4	4	4	4	4	4	4	2	5	5	1	1	5	1	5	5	5	5	4	4	4	2	4	4	4	1	1	2	2	1	1	2	3	4
106	2	5	17	1	5	4	4	1	1	3	4	4	1	1	1	3	2	2	2	5	1	3	3	3	4	2	1	3	3	2	3	4	3	2	3	4	2	2	1	1	1	2	2	4	2	1	1	2	2
107	2	4	16	1	3	4	4	1	1	4	4	4	4	3	4	1	4	4	4	5	3	5	5	5	5	1	1	5	3	5	5	5	5	3	4	3	2	4	4	4	1	1	2	1	1	1	1	1	1
108	2	5	20	1	1	3	7	1	2	2	4	4	1	1	4	4	3	4	4	3	3	3	3	5	5	2	1	3	5	5	5	3	5	2	4	4	2	4	2	1	1	1	1	1	1	2	1	1	2
109	2	5	18	1	1	4	8	2	1	3	1	3	4	1	3	4	2	4	3	3	2	2	3	4	5	2	5	2	5	5	5	3	2	4	4	4	3	2	4	2	1	2	3	2	3	1	1	2	3
110	2	5	18	1	1	4	5	1	1	3	4	3	4	3	2	4	4	3	1	3	2	3	1	3	3	1	1	2	2	3	3	3	3	3	4	2	3	3	4	3	1	3	1	2	1	1	1	2	2
111	2	4	19	1	1	3	7	1	2	3	4	3	3	3	4	1	3	2	4	3	2	4	5	5	4	2	5	5	5	5	5	4	4	3	4	4	4	3	3	3	2	2	1	1	2	2	2	3	1
112	2	4	17	2	4	1	1	2	2	3	3	4	4	4	4	1	3	4	4	5	1	3	3	5	5	1	1	5	5	5	5	5	4	4	4	4	3	1	1	1	1	1	1	1	1	1	1	1	1
113	2	4	17	2	4	1	2	2	2	3	2	4	3	2	3	4	4	4	4	5	5	4	3	3	1	3	5	2	1	1	3	5	4	2	2	1	1	1	1	1	1	2	3	1	1	1	1	1	1
114	2	4	17	1	1	4	10	1	1	4	3	4	3	4	3	2	3	3	3	5	1	3	5	4	3	1	2	2	3	5	3	3	5	3	4	2	4	3	3	2	1	1	2	2	2	2	2	2	2
115	2	4	18	1	1	4	6	1	1	3	4	4	3	4	3	3	4	4	4	3	2	2	4	5	2	1	1	4	5	1	4	5	1	3	3	3	2	4	3	2	1	1	2	1	2	1	1	3	3
116	2	4	16	1	1	3	4	2	2	4	3	3	3	2	4	3	2	3	2	5	3	3	5	3	3	2	3	4	3	3	2	3	3	2	4	3	2	4	2	1	1	1	2	2	4	2	2	3	2
117	2	4	18	1	3	3	6	1	1	4	1	4	3	4	4	1	3	4	1	5	4	3	5	3	3	2	1	4	5	5	3	5	4	1	2	2	1	3	4	3	1	1	1	4	2	3	2	3	1
118	2	4	17	1	1	4	1	2	2	4	4	2	1	4	4	1	4	3	2	5	5	5	5	4	2	5	5	3	2	5	2	1	5	2	4	4	2	1	1	1	1	1	2	1	4	4	1	4	2
119	2	4	17	2	2	4	2	1	1	4	3	3	2	3	2	4	3	4	4	3	2	3	2	5	5	2	1	4	2	4	5	4	5	2	4	4	3	1	1	2	1	1	3	1	2	1	3	1	1
120	2	4	17	2	1	4	4	2	2	3	4	4	3	1	3	4	4	4	3	5	3	3	5	5	3	1	5	4	3	2	2	1	5	2	4	4	2	4	1	2	1	1	2	1	2	1	1	1	1
121	2	4	17	2	1	3	3	2	2	2	1	4	4	1	3	1	4	1	2	5	2	2	5	3	3	1	2	3	3	4	3	3	3	2	2	3	3	2	2	1	1	1	2	1	2	1	1	1	3
122	2	4	17	2	5	3	3	1	2	4	4	4	2	4	3	1	4	4	1	5	3	1	2	5	5	3	1	3	3	2	1	2	3	4	4	2	2	3	1	4	1	2	1	1	2	1	2	1	1
123	2	4	17	1	1	4	8	1	1	3	4	4	3	3	4	4	3	3	2	5	1	4	1	5	4	1	1	5	5	2	4	3	3	4	4	4	2	4	3	3	1	1	2	1	3	2	1	1	3
124	2	4	17	2	2	4	3	2	1	2	1	4	1	1	4	2	4	3	4	3	2	2	4	3	5	1	2	1	2	5	3	4	1	2	3	4	3	4	2	3	1	1	2	4	1	1	4	2	1
125	2	4	17	2	1	2	4	1	1	4	2	4	3	1	3	4	2	4	3	5	5	2	3	2	1	2	4	2	1	2	3	4	2	4	2	3	2	2	2	1	1	1	2	4	2	1	1	1	2
126	2	4	16	2	1	1	6	2	1	4	3	3	3	2	4	4	1	4	3	3	4	5	3	4	3	2	4	4	3	4	3	4	3	4	4	4	3	4	1	4	1	1	3	1	1	1	1	1	4
127	2	4	17	2	1	4	5	1	1	4	4	3	4	4	4	4	3	4	3	5	1	1	1	5	5	1	1	5	5	5	5	5	5	3	3	2	2	2	2	3	1	1	1	1	1	1	1	1	1
128	2	4	17	1	1	4	6	1	1	4	3	4	4	3	4	2	3	4	4	5	3	5	5	5	5	2	1	3	4	5	5	5	5	4	4	4	4	4	4	4	1	1	3	3	2	2	2	2	4
129	2	4	17	1	1	2	6	2	2	4	3	3	4	2	4	4	2	2	3	3	5	4	3	3	3	2	1	3	5	3	3	4	4	3	3	2	2	4	4	1	1	1	1	1	2	2	2	2	2
130	2	4	17	2	2	4	2	2	1	3	4	4	2	3	3	4	3	4	3	5	4	2	5	5	5	2	2	3	3	3	3	3	4	2	4	4	3	2	3	3	1	1	1	1	1	1	1	1	1
131	2	4	18	2	5	4	4	2	1	3	3	2	4	3	4	4	4	3	3	5	4	5	5	5	3	1	2	5	5	2	5	4	5	4	4	4	4	4	4	4	1	1	2	1	2	1	3	1	1
132	2	5	19	1	5	2	4	1	1	3	3	4	2	3	3	2	4	4	2	5	3	4	3	5	4	2	3	4	4	2	3	4	5	3	4	3	2	3	2	3	1	1	2	2	3	1	2	1	1
133	2	4	16	1	1	3	3	1	1	2	4	2	4	1	2	4	4	4	4	5	5	5	5	4	5	4	5	5	4	3	2	3	3	4	4	4	4	4	4	4	1	2	3	1	1	4	1	2	2
134	2	5	17	2	2	1	5	2	1	3	3	3	4	3	3	4	4	4	2	5	3	5	2	5	3	2	2	5	2	3	5	3	2	4	4	4	3	4	3	3	1	2	2	1	1	1	1	1	1
135	2	5	18	2	4	2	6	2	1	3	4	4	3	2	3	4	3	2	3	5	4	5	3	5	4	3	5	5	3	5	2	1	3	2	4	3	4	2	2	4	1	2	2	1	2	2	2	2	2
136	2	4	16	1	1	2	5	2	2	1	2	2	3	3	4	2	4	3	4	5	3	4	2	4	2	4	2	4	2	3	2	4	2	2	3	2	3	4	2	2	4	2	4	2	4	4	2	4	2
137	2	4	19	2	2	2	7	2	1	4	2	3	3	3	4	2	4	4	3	5	2	4	5	3	4	2	1	3	4	5	5	4	3	4	4	4	3	3	3	4	1	1	1	1	2	2	1	1	1
138	2	5	17	2	4	4	3	2	2	4	3	3	2	2	3	4	2	3	4	5	3	3	5	2	2	3	3	4	5	5	4	4	4	3	3	4	2	1	1	1	1	1	2	2	2	1	2	1	1
139	2	5	18	1	1	2	7	2	1	4	4	1	1	2	2	3	2	4	4	5	4	5	3	4	1	5	5	3	2	5	2	1	3	2	4	3	2	3	4	4	2	1	3	2	3	4	2	4	4
140	2	4	17	1	3	4	7	1	1	2	1	4	3	2	1	4	4	2	4	5	1	3	5	5	3	1	1	2	5	5	4	3	2	2	3	4	2	2	3	2	1	2	3	1	4	2	1	2	2
141	2	4	18	2	2	1	2	2	1	4	3	2	3	3	3	3	3	3	3	5	3	3	5	5	5	2	2	4	4	4	3	4	3	2	2	3	3	4	4	3	2	2	2	2	4	1	1	1	2
142	2	4	17	1	1	4	7	1	2	3	4	4	3	3	2	3	3	2	3	3	2	3	4	3	4	2	2	3	2	3	4	4	3	2	4	4	4	4	3	2	1	1	2	2	2	3	1	2	2
143	2	4	17	2	2	2	1	2	2	3	2	4	3	4	4	3	2	4	3	5	2	4	3	3	3	2	2	2	2	4	3	3	2	2	3	3	3	3	3	3	1	1	1	1	1	1	2	2	1
144	2	4	17	1	1	1	6	2	2	4	3	3	3	2	3	3	4	4	3	5	1	3	3	3	3	2	2	3	3	4	2	4	2	3	1	3	3	2	2	3	4	1	2	4	2	3	2	4	2
145	2	4	18	2	5	1	3	2	2	3	1	3	2	4	4	1	3	4	4	5	5	4	5	3	3	2	1	5	2	5	5	5	3	4	4	4	3	4	4	4	1	1	4	1	1	1	1	1	4
146	2	4	15	2	2	3	4	2	2	4	2	4	3	2	4	1	3	4	3	5	1	3	4	5	5	1	1	2	5	5	5	5	5	3	4	3	4	4	1	2	1	1	1	1	1	1	1	1	1
147	2	5	18	2	3	4	7	1	2	3	4	4	3	3	4	4	3	4	4	5	4	3	3	5	5	1	1	5	5	5	4	5	4	3	4	4	3	3	3	3	1	1	1	2	1	1	1	1	1
148	2	5	19	2	3	4	8	1	2	4	2	4	3	3	4	3	3	2	4	5	2	3	1	5	3	1	1	5	3	5	3	4	5	4	4	3	1	2	3	2	1	1	1	1	2	1	4	2	1
149	2	5	17	2	3	4	3	1	1	3	4	4	4	4	4	4	1	4	4	5	5	5	5	5	5	1	5	5	4	3	1	1	5	4	4	4	2	1	1	4	1	1	1	1	2	1	1	1	1
150	2	5	18	2	3	4	6	1	2	4	1	4	1	2	3	3	3	4	3	5	2	5	4	4	2	4	3	4	2	1	1	1	4	2	4	3	1	3	1	2	1	1	2	2	2	1	1	1	1
151	2	5	19	1	3	1	6	1	1	3	4	4	2	3	3	4	3	3	3	3	2	2	3	3	4	2	2	4	3	4	3	4	4	3	3	2	2	3	2	3	1	2	2	1	2	1	1	1	1
152	2	5	18	2	3	4	11	1	1	4	4	4	2	4	4	2	2	2	2	5	2	2	1	5	5	2	2	1	2	5	5	5	5	2	2	1	2	2	1	2	1	3	1	1	1	1	1	1	1
153	2	5	18	1	3	4	4	1	1	3	3	4	3	2	4	2	3	3	3	5	4	3	3	5	5	2	2	4	4	3	5	4	2	2	4	4	3	1	2	1	1	1	1	1	1	1	2	2	1
154	2	5	19	2	3	4	6	1	2	1	4	4	3	1	4	2	4	4	1	5	5	4	2	5	2	2	2	5	5	5	2	2	5	3	4	3	2	3	3	2	1	1	2	1	2	1	1	1	1
155	2	5	18	2	3	4	5	1	2	4	3	4	2	3	3	1	4	4	4	5	2	4	5	5	5	2	1	4	1	1	1	4	2	2	4	4	3	2	2	2	1	1	1	2	1	2	2	2	2
156	2	5	18	1	3	4	4	1	2	3	4	4	4	3	2	3	2	4	3	5	1	1	1	5	5	1	1	4	4	5	5	4	3	4	4	4	3	4	4	3	1	1	1	1	1	1	1	1	1
157	2	5	19	1	3	4	4	1	2	3	4	4	2	3	3	3	2	4	3	5	1	1	1	3	5	1	3	1	3	5	1	4	3	4	4	4	2	4	4	3	3	3	4	1	1	1	1	1	1
158	2	5	17	1	3	3	2	1	1	4	4	3	3	4	4	4	3	3	3	5	4	5	2	4	4	2	2	5	5	5	5	4	5	4	4	4	4	4	3	3	1	1	2	2	1	1	1	1	1
[truncated: 10 more columns]
